# Supplementary material for: Surveillance of Injury Types, Locations, and Intensities in Male and Female Tennis Players: A Content Analysis of Online Newspaper Reports
Source: Int J Environ Res Public Health. 2021 Dec 1;18(23):12686. doi: 10.3390/ijerph182312686 (PMC8656957; doi:10.3390/ijerph182312686)
Supplement: Supplementary file 1 [file ijerph-18-12686-s001.zip]

Archive with 1 entries (1 files):
- ijerph-1408419-supplementary.pdf
